# Supplementary material for: Using Plant Functional Traits to Define the Biomass Energy Potential of Invasive Alien Plant Species
Source: Plants (Basel). 2023 Sep 7;12(18):3198. doi: 10.3390/plants12183198 (PMC10535227; doi:10.3390/plants12183198)
Supplement: Supplementary file 1 [file plants-12-03198-s001.zip]

Archive with 1 entries (1 files):
- plants-2581813-supplementary.pdf
